# Supplementary material for: Correlation analysis of the proportion of monocytic myeloid-derived suppressor cells in colorectal cancer patients
Source: PLoS One. 2020 Dec 28;15(12):e0243643. doi: 10.1371/journal.pone.0243643 (PMC7769251; doi:10.1371/journal.pone.0243643)
Supplement: S1 File — (XLSX) [file pone.0243643.s001.xlsx]

## Sheet: Study population
CRC patients	AGE	SEX	Site of primary lesion	TNM stage	mMDSC/PBMC(%)	IL-1b (39)	IL-1ra (25)	IL-2 (38)	IL-4 (52)	IL-5 (33)	IL-6 (19)	IL-7 (74)	IL-8 (54)	IL-9 (77)	IL-10 (56)	IL-12p70 (75)	IL-13 (51)	IL-15 (73)	IL-17 (76)	Eotaxin (43)	FGF basic (44)	G-CSF (57)	GM-CSF (34)	IFN-g (21)	IP-10 (48)	MCP-1(MCAF) (53)	MIP-1a (55)	PDGF-BB (47)	MIP-1b (18)	RANTES (37)	TNF-a (36)	VEGF (45)	Arginase	iNOS
1	53	M	RS	ⅡB	4.30404	*0.64	86.24	42.36	0	0	20.8	4.76	55	91.96	49.56	32.68	0	23.68	*5.56	*0.84	44.04	0	0	0	103.04	24.08	0.72	40.16	68	2894.88	*8.88	15.64	20.7804	577.641
2	79	M	Ra	ⅢB	6.8454	*0.64	29.12	14.32	0.56	0	*2.20	5.04	88.16	14.64	6.16	*1.48	*0.88	23.68	0	21.48	28.2	0	192.6	0	160.8	117.6	1.04	140.76	31.76	4429.4	*11.84	15.28	25.1118	539.772
3	61	M	RS	Ⅰ	10.7439	1	99.4	15.52	0.44	0	*2.72	8	93.24	107.28	*4.60	*3.88	2.24	37.64	*5.96	38.12	32.84	0	317.08	0	178.04	81.76	4.4	22.72	58.04	1614	*8.88	8.04	28.2695	612.812
4	72	M	Ra	ⅡA	6.30116	*0.68	36.92	5.24	0.76	0	*0.72	10.72	81.32	33.24	*1.56	*2.20	0	32.32	*1.88	15.92	34.76	0	105.8	0	448.24	109.8	1.56	142.96	58.04	11954.2	*10.36	26.12	59.0963	1322.02
5	62	M	Rb	ⅢB	4.52614	0	103.08	*3.76	0.44	0	*3.08	0	49.6	38.8	*2.62	0	1.6	*6.40	*12.60	22.88	46.72	0	204.64	0	366.8	111.96	0.52	156.36	75.2	*83091.92	*7.40	*5.2	24.2047	503.785
6	72	M	A	ⅣA	4.99872	1.2	67.88	4.68	0.76	0	*6.88	3.76	121.56	165.12	0	*1.48	0	21.32	*4.36	33.16	39.56	0	393.88	10.16	350.16	119.68	1.84	191.08	64.56	9524.56	17	11.28	49.1994	2169.52
7	59	M	Rb	ⅢC	6.86352	*0.24	54.84	4.68	0.28	0	*0.08	3.08	*23.08	70.84	*3.32	0	0	22.72	0	32.52	22.28	0	138.16	3.48	278.56	148.88	1.04	144.16	55.96	2635.76	*10.36	9.8	30.6017	847.534
8	54	F	Rb	ⅡC	9.29282	1.48	103.08	15.72	0.56	0	22.36	2.76	238.4	53.4	7.28	*4.80	0	21.72	*7.56	19.12	38.36	0	405.52	41.76	397.76	104	1.6	30	68.96	1262.52	*7.40	13.44	11.378	553.36
9	67	M	S	ⅢB	5.69014	*0.36	72.8	6.56	0	3.32	9.88	5.68	199.76	46.4	18.2	12.56	4.76	11.64	*0.08	14.76	17.2	0	144.2	3.48	346.44	104	1.48	40.16	82.52	1702.52	*5.96	14.92	27.1446	285.574
10	43	F	A	ⅢB	6.01888	102.2	2970.96	94.84	1.72	0	634	38.16	100	32.4	747.12	159.32	*0.88	125.4	28.44	115.24	72.4	42.2	317.76	916.64	180.28	1105	2.4	201.36	50.28	4729.2	914.92	39.12	25.4978	266.467
11	67	M	A	ⅣA	6.59363	*0.24	73.76	6.92	0	0	*1.44	0	77.88	36.6	*3.16	*4.80	0	21.52	0	16.12	35.96	0	188.88	0	439.68	64	1.84	42.12	94.96	998.08	*7.40	20.12	56.8115	490.386
12	76	M	RS	ⅡA	22.899	*0.36	62.92	6.68	0	0	10.52	*0.76	103.32	29.76	5.72	0	0	30.44	0	44.4	64.6	0	172.44	0	99.36	109.08	1.04	114.44	76.4	1070.68	*4.48	14.2	30.1905	574.598
13	70	M	RS	ⅢC	21.1898	*0.36	0	8.2	0.44	0	12	21	70.92	27.48	*4.76	0	0	9.6	*13.00	14.36	37.2	*6.32	189.24	0	733.12	0	1.04	142.2	56.96	21942.5	*10.36	8.4	39.0256	808.979
14	65	M	T	ⅣA	18.6253	1.36	112.24	*3.56	1.08	0	28	11.52	632.8	86.44	6.64	16.16	0	27.4	*1.00	13.96	51.4	0	355.16	15.64	90.28	87.36	1.04	540.12	66.2	24647.2	16.24	101	120.97	2175.1
15	57	M	A	ⅡA	6.72288	*0.28	29.12	6.92	0.36	0	*2.00	6.28	94.92	37.04	7.56	0	5.2	22.12	*2.72	10.16	37.2	0	75.4	0	246.6	114.08	1.28	147.08	72.64	2960.52	*11.84	17.88	32.851	927.065
16	69	M	RS	ⅡA	2.78155	*0.36	90.04	4.92	0.96	0	*0.52	18.92	55	28.44	10.04	0	0	22.52	*8.32	30.92	58.2	0	234.48	25.24	48.92	140.52	1.36	192.52	50.56	16263.2	14.76	30.32	23.2371	325.747
17	62	M	Ra	ⅣA	6.28605	*0.48	86.24	6.68	0.64	0	*2.64	61.92	94.92	1112.24	*5.40	13.44	0	19.28	*1.88	24.28	74.88	0	631.76	0	533.48	439.88	3.8	130.76	53.56	2667.12	13.32	15.64	38.513	691.861
18	56	M	Ra	ⅢC	4.29851	*0.88	88.16	7.32	1.08	0	*3.60	29.84	63.92	83.4	8.04	8.48	4.76	22.12	*13.76	27	47.28	0	302.4	15.64	103.72	34	1.72	256.36	54.76	6482.2	13.32	33.36	61.1276	1027.52
19	74	M	T	ⅢB	11.5137	2.44	113.16	*3.32	2.6	0	*7.88	*0.76	*38.52	27.08	*4.44	*0.48	0	*3.28	0	26.64	61.44	0	242.84	83.08	303.12	125.2	1.72	237.64	50.08	3215.44	18.44	*2.68	30.6017	524.733
20	64	F	S	ⅣA	4.64891	1.24	158.16	8.8	0.88	0	11	3.08	*34.76	18.88	*2.20	*12.08	0	10.64	0	63.72	41.28	0	516.52	41.76	138.08	18.44	1.72	91.6	39.6	4338.92	*5.96	7.68	25.0579	449.051
21	57	M	RS	ⅢB	7.83994	*0.48	95.68	*3.76	*0.16	0	*3.08	15.32	124.84	32.2	*3.48	0	0	31.64	0	18.6	40.68	0	297.04	0	96.6	60.4	1.36	146.12	52.96	4284.16	*11.84	*3.80	29.1777	691.861
22	69	M	T	ⅢB	7.02899	1	104	11	2	29.88	*1.08	5.04	114.96	51.8	6.16	29.32	8.8	35.04	43.08	27	102.08	46.36	139.16	3.48	231.68	121.08	7.6	136.84	77.2	26599.1	19.92	65.6	39.5457	3169.43
23	60	F	Ra	ⅢB	2.79231	0	40.16	7.96	0	0	0	26.84	*38.52	25.84	*2.84	*2.68	0	28.48	*4.76	27.32	5.76	0	296.72	0	165.56	63.12	1.6	71.2	43.2	1538.8	*5.96	11.64	26.5042	515.739
24	76	M	A	Ⅰ	6.17278	*0.08	35.84	13.04	0	0	*0.08	6.88	74.4	29.56	10.04	9.36	0	26.68	*2.72	0	50.36	0	334.12	0	248.36	112.68	1.48	77.76	56.2	2407.16	*11.84	8.4	21.846	267.826
25	43	F	S	ⅣA	3.40136	1.08	121.28	4.48	0.72	0	10.2	0	158.76	45.2	0	*3.16	0	9.6	*3.16	5.08	66.36	0	98.4	0	153.72	0	1.72	403	48.24	17365.2	74.12	15.28	104.939	1781
26	73	F	RS	ⅢB	7.19783	20.28	365.6	21.72	12.96	6.64	97.04	40.16	216.84	39.32	201.64	130.28	24.68	29.72	*0.08	75.32	44.04	71	420.56	924.36	197.6	236.72	2.52	159.76	60.08	6020.12	149.32	29.52	25.2059	352.476
27	75	F	RS	ⅣA	9.04392	0	52.76	*4.12	0	0	*1.64	0	53.2	30.6	*2.84	*6.16	0	19.72	*2.28	42.92	48.32	0	313.76	0	328.76	80.96	1.72	55.44	43.2	955.92	*5.20	122.48	35.7445	306.256
28	65	M	T	ⅡA	14.9139	0.64	79.56	7.32	0.28	0	14.44	7.16	114.96	17.56	*4.12	*6.64	0	33	0	29.32	50.36	0	299.04	0	235	76.04	1.84	60.04	41.84	2792.84	*3.00	18.44	14.8285	174.164
29	57	F	A	ⅣB	7.0322	1	182	*4.12	0.96	0	60.32	0	144.32	41.8	*1.56	8.92	0	10.64	*8.32	10.16	44.04	0	115.28	15.64	322.64	42.84	1.36	412.48	71.56	19631.1	*11.08	87.04	92.0027	1136.93
30	45	M	S	ⅢC	4.16504	*0.62	91	6.36	0.96	0	*2.36	0	108.36	54.68	*3.64	*5.24	0	24.04	*9.12	17.44	30.24	0	211.68	15.64	437.32	55.76	1.48	352.48	135.6	19169.2	*10.36	48.08	42.0558	847.269
31	64	M	RS	ⅡA	4.74956	*0.08	72.8	8.6	0	0	*2.00	0	79.6	21.52	0	*2.20	*0.88	23.28	*5.16	17.08	54.84	0	389.52	0	94.96	56.68	1.36	95.96	38.76	3916.52	*11.84	26.12	42.1144	985.995
32	57	F	T	ⅢB	4.72686	*0.36	50.72	*4.00	0.44	0	0	0	49.6	11.16	*4.92	0	0	15.88	0	31.88	32.2	0	57.12	0	147.84	77.68	0.88	136.36	34.84	2754.2	*3.00	7.32	64.7298	548.452
33	63	M	Rb	ⅣA	7.83222	*0.36	68.88	9.88	0.28	0	*0.52	0	72.68	57.4	*31.6	*6.16	0	27.04	*3.52	48.76	34.12	0	155.32	0	188.96	69.28	2.28	40.64	58.72	3525.88	*8.88	68.2	36.4908	816.808
34	72	F	S	ⅣA	11.3364	*0.84	66.88	6.48	0.88	0	*0.52	0	60.36	277.84	6.8	*4.32	0	34.04	*9.92	22.88	54.36	0	546.52	3.48	239.84	116.2	3.16	117.36	39.16	2560	17.72	23.12	21.6679	1038.65
35	72	M	Rb	ⅡA	9.99071	3	222.56	18.28	0.96	4.32	*0.08	9.12	114.96	108.6	20.28	23.76	*0.88	20.32	*9.12	25.64	37.2	56	142.88	102.92	644.16	150.16	5.6	57.12	111.6	1127.76	20.64	10.92	42.482	448.543
36	70	F	T	ⅡB	4.86548	1	93.8	*2.60	*0.16	0	*1.28	0	144.32	33.04	*2.68	0	0	9.84	*0.08	23.6	61.44	0	431.56	0	264.48	5.68	3.36	125.16	71.64	3723.08	32.4	11.28	102.672	791.768
37	57	M	Rb	ⅢB	10.0596	*0.64	93.8	6.04	0.76	0	*4.52	*0.76	98.32	36.12	*3.48	*1.96	0	26.28	*8.72	33.64	63.72	0	102.44	3.48	320	108.36	2.4	191.08	64.36	9649.96	16.24	21.24	37.5473	1131.91
38	45	F	S	ⅡA	7.68279	1.44	240.4	11.2	1.24	0	46.44	0	262.8	81.04	9.12	*3.40	0	32	32.48	14.76	44.04	21.32	440.88	0	386.52	114.8	2.4	216.04	120.44	2113.36	13.32	35.08	84.7379	1439.79
39	43	M	RS	ⅢB	4.02674	0.96	244.52	*1.64	1.28	*9.44	*2.32	6.68	7.44	24.44	*2.08	*2.20	*0.72	0	13	68.32	16.6	43.8	3.76	6.2	284	79.56	3.68	272.48	49.36	2285.32	36.08	205.56	70.3879	809.436
40	71	M	A	ⅢB	6.08553	1.04	163.12	*1.92	1.36	*10.88	*2.08	*4.08	10.56	32.88	*4.04	0	*1.16	0	11.96	82	27.28	42.28	2.96	6.2	206.56	81.92	1.08	234.2	53.72	3810.72	21.84	0	36.3872	644.669
41	61	F	T	ⅣB	7.41365	*0.84	266.52	*1.92	*0.80	*5.60	*1.44	*4.08	25.64	32.88	*4.56	0	*0.24	0	*8.52	31.64	20.48	*18.76	*0.60	7.44	392.04	138.24	2	211.72	58.04	3548.64	29.6	222.88	29.9476	892.113
42	83	M	S	ⅡA	3.57542	*0.84	*25.20	*2.52	2.04	19.32	*2.56	*5.00	14.24	30.36	*4.04	0	*1.16	*75.96	14.76	104.6	27.28	48.28	2.96	11.12	308.32	148.44	2.04	115.16	64.08	3694.32	36.72	124.92	29.8413	644.508
43	60	F	Ra	ⅣA	7.54887	*0.72	138.08	*1.92	1.44	*12.28	*1.76	*5.00	29.04	18.52	*4.04	*0.72	0	0	*7.84	66.16	16.6	40.8	*1.68	10.96	85.36	177.72	2.12	81.52	29.96	1327.68	28.32	71.68	63.5908	777.888
44	73	F	A	ⅢA	3.45131	62.04	330.08	95.56	1.8	759.24	77.72	58.48	14.24	390.44	122.44	436.76	48.84	815.16	38.32	91.4	70.96	737.24	42.28	66.64	553.8	183.4	5.92	373.72	83.56	881.88	569.28	251.04	106.674	1470.93
45	73	M	C	ⅣB	3.25475	1.04	233.36	*2.52	0.68	*12.28	3.56	*4.08	36.4	68.56	*5.08	0	*0.24	267.4	11.96	29.36	20.48	37.84	9.36	4.4	340.6	46.04	24.24	277.84	121.92	4853.64	41.24	0	281.681	778.078
46	58	M	S	ⅣA	8.18514	1.04	187.24	*4.28	1	17.92	2.92	*5.00	56.56	44.32	*5.08	*0.72	*0.24	*121.88	*9.88	42.72	30.32	58.84	4.88	8.64	272.52	100.68	22.6	890.72	98.68	10641.4	47.68	*29.00	185.209	1214.27
47	69	M	S	ⅣA	7.59382	0.96	150.72	*1.92	*0.48	*10.16	*1.76	*4.08	14.24	21.04	*4.56	*0.72	*0.24	0	*5.80	36.88	18.6	*27.52	3.36	5.32	1192.2	55.84	2.24	435.48	27.84	1635.56	27.04	52.64	30.4264	1084.56
48	60	F	A	ⅢB	7.6128	*0.84	150.72	*1.92	0.92	*13.72	3.08	*4.08	5.68	18.52	*3.52	0	*0.72	*138.40	*8.52	56.72	22.28	*24.56	3.36	5.92	127.88	84.04	1.72	381.24	27.36	1633.12	25.72	0	22.1566	211.557
49	69	F	S	ⅣA	7.35444	*0.72	458.76	*1.92	0.92	*9.44	*2.56	*4.08	17.08	17.64	*5.60	0	*0.24	*75.96	*7.84	45.52	12.12	36.36	3.76	*3.68	364.72	84.04	2.68	102	26.8	1314.64	33.52	0	16.7879	810.294
50	42	M	A	ⅡC	7.4917	1.4	210.6	7.24	1.2	27.56	5.12	*4.08	20.6	20.6	7.76	10.52	*1.16	252.28	*9.20	51.48	20.48	36.36	10.8	10.8	174.88	131.36	2.32	126.44	38.28	2028.76	28.32	93.72	49.9442	546.08
51	61	M	S	ⅢB	12.2179	0.96	150.72	*2.52	1.36	*12.21	*2.08	*5.84	18.96	29.48	*6.16	0	*0.72	0	*9.88	64.88	20.48	*33.40	3.36	7.12	202.16	122.08	1.8	385	58.04	3337.2	41.24	120.36	27.3581	803.777
52	62	M	Rb	ⅡB	7.45046	*0.84	175.28	*2.52	1.44	*12.21	*2.40	6.68	12.88	12.6	*5.36	*2.20	*1.96	0	10.56	57.52	18.6	*18.76	3.36	5.6	111.4	42.36	2.16	98.64	29.04	1077.08	34.8	96.28	22.8987	665.099
53	67	M	D	ⅢA	18.6406	1	390.76	*3.08	1.36	18.6	3.08	*2.24	7.44	31.2	*4.56	*1.48	*0.92	*20.72	*9.88	70.64	24.04	*15.92	4.12	9.24	580.28	119.68	1.64	243.88	55.96	3554.36	38.68	41.68	13.8827	1051
54	65	M	Rb	Ⅰ	6.59448	*0.84	138.08	*2.52	1.64	22.08	3.4	*4.56	11.04	17.64	*4.04	*0.72	*1.56	189	11.96	92.96	16.6	46.76	5.88	15.16	210.48	192.76	1.2	111.92	25.36	1307.68	24.44	74.6	95.7702	561.921
55	78	M	A	ⅡA	7.9693	*0.56	60.92	4.68	0.44	0	*3.16	*0.76	101.68	18.16	*5.40	0	0	21.72	0	35.04	46.72	0	401.88	0	323.2	126.56	1.36	139.76	40.76	8041.64	*10.36	*5.96	23.2194	472.606
56	64	M	Ra	ⅣB	0.133649	*0.48	56.88	8.6	0.64	0	*1.64	35.72	157.16	31.48	*4.92	*4.56	2.24	24.04	0	48.16	47.28	0	253.56	0	370.12	95.08	2.4	153.92	48.92	5342.24	*8.878	23.48	25.0086	197.338
57	79	F	A	ⅢB	1.30364	1.56	117.68	11.92	1.16	255.04	*6.52	20.32	142.72	968.24	6.32	8.48	5.2	31.28	40.92	23.08	83.68	*6.32	790.24	25.24	553.84	137.24	5	677.08	90.76	10628.8	19.2	24.24	49.1773	571.556
58	60	F	Ra	ⅢC	9.00495	1.36	75.72	*3.76	0.88	0	*5.32	0	216.84	31.08	6.48	*6.16	0	21.72	0	26.32	52.4	0	278.32	7.08	339	106.92	1.84	100.6	85.2	3700.6	14.76	15.64	39.3687	690.299
59	69	M	C	ⅢC	8.78598	*0.48	50.72	*2.84	0.36	0	*0.88	0	74.4	28.92	0	0	0	18.88	0	38.44	70.28	0	145.88	0	446.8	106.92	0.88	106.16	66.52	2763.52	13.32	16.4	18.8634	196.039
60	73	M	A	ⅣB	7.53269	*0.48	70.84	9.04	0.88	0	*5.16	0	124.84	47.56	*4.28	*3.88	4.32	24.04	*3.96	15.56	49.36	0	201.64	10.16	611.32	106.2	1.28	333.4	44.68	9787.64	15.52	13.08	39.2273	1382.56
61	74	M	RS	ⅣA	0.842634	0	35.84	0	0	0	*652	0	118.28	10.48	0	0	0	0	0	14.36	19	0	53.72	0	523.08	51.92	1.2	114.92	37.72	3060.24	*7.40	6.6	14.5873	594.424
62	75	F	Rb	ⅢB	10.7175	0	36.92	7.56	0.56	0	*1.64	0	142.72	45.04	*4.12	*0.76	0	20.92	*5.16	43.64	58.2	0	474.56	0	432	189.68	1.04	73.16	86.52	1956.96	*3.00	9.44	53.3823	1164.91
63	72	M	S	ⅡA	8.47763	*0.88	82.44	6.8	0.6	0	*2.00	51.48	83.04	67.88	6	*7.08	8.08	14.52	*10.68	41.72	121.84	0	240.16	0	242.76	84.16	3.84	171	64.68	8078.52	*10.36	23.48	34.6976	905.86
64	53	M	RS	ⅣB	6.88583	*0.36	79.56	*2.36	0.64	0	*4.48	0	121.56	25.72	*4.44	*3.64	0	15.44	0	23.92	29.56	0	356.84	3.48	105.08	31.68	1.04	161.96	51.52	3558.16	*3.72	31.84	26.0023	532.244
65	67	M	S	ⅢB	1.01307	1.12	149.52	8.72	0	0	10.52	18.44	60.36	43.76	17.6	16.6	4.76	31.8	36.88	40.24	84.44	*13.60	317.08	15.64	283.88	150.16	4.68	226.36	54.84	1848.12	16.24	41.08	24.8341	131.642
66	67	M	D	ⅢB	3.75931	*0.56	73.76	5.16	0.28	0	*7.20	0	133	28.16	5.72	*0.48	0	14.76	0	14.96	33.48	0	115.92	0	278.96	95.08	1.48	25.64	44.24	4006.4	*10.36	15.48	43.6454	1067.46
67	86	F	A	ⅢB	15.9792	1.2	71.8	*3.56	0.96	0	10.2	18.68	683.84	50.2	*4.12	8.24	1.92	18.88	0	26.48	44.04	0	301.04	3.48	650.72	90.48	2.6	69.76	141.2	11450.6	*8.88	54.72	35.725	977.919
68	79	F	A	ⅢB	6.49818	*0.24	66.88	7.56	0	0	*2.72	0	*38.52	65.04	*4.92	11.2	5.44	36	*4.96	207.6	46.2	0	44.88	0	395.92	177.28	3.04	93.04	46.28	3069.68	*8.88	*4.52	31.844	597.482
69	67	F	RS	ⅣA	17.1385	*0.48	58.88	*10.8	*0.16	0	*7.52	*0.76	136.24	46.48	*3.32	*0.76	0	23.28	0	32.68	51.4	0	283.68	0	879.96	68.4	1.84	140.76	85.12	4738.88	16.24	20.84	27.7333	1962.79
70	61	M	Ra	ⅢB	17.6011	*0.08	58.88	5.04	0.56	0	*3.44	7.44	*47.72	20.4	*4.44	*1.00	1.28	14.52	0	38.12	45.12	0	304.4	0	195	115.48	1.6	55.2	33	4189.8	*8.88	14	12.1	313.197
71	71	M	S	ⅡA	15.3877	*0.36	58.88	0	*0.16	0	*5.52	0	*6.12	25.52	*2.52	0	0	10.64	0	16.68	47.28	0	189.24	0	393.32	85.76	0.52	45	56.4	2250.84	*8.88	*5.56	23.6402	386.67
72	71	M	S	ⅢB	4.25727	*0.26	54.84	*2.60	0	0	*0.52	0	108.36	68.96	*3.16	0	0	0	*0.56	33.16	35.36	0	130.08	0	142.52	29.24	*0.24	23.96	85.32	1496.24	*8.88	*3.80	28.2374	597.482
73	61	M	A	ⅣA	7.9319	1	59.92	5.6	0.96	0	*8.36	5.68	163.56	30.52	0	*6.64	0	12.16	0	28.8	28.2	0	312.4	3.48	333.8	52.88	1.2	104.24	51.84	10871	14.76	48.48	28.4534	640.547
74	57	M	RS	ⅢC	6.7553	1.92	130.2	10.08	0.76	0	*6.52	0	*45.92	45.12	*0.36	*5.72	0	0	0	30.28	19.84	*2.92	60.16	63.44	78.8	0	1.84	27.56	53.56	875.6	*8.16	*2.64	22.3507	282.832
75	74	M	Ra	ⅡA	8.56645	*0.24	46.56	4.6	0.64	0	*6.20	0	77.88	32.4	*4.76	10.72	0	19.72	0	17.08	38.96	0	301.04	3.48	549.12	54.8	2.08	70.72	94.6	1219.44	13.32	12.52	0.9439	211.702
76	80	F	S	ⅡA	4.61436	*0.76	64.92	*3.08	0.28	0	*3.44	0	63.92	14.64	5.88	0	0	18.48	0	29.64	64.6	0	188.88	0	608.4	67.52	*0.24	201.36	33.76	3125.84	*11.84	17.88	1.5502	1342.73
77	56	M	Rb	ⅡA	2.93685	10.12	197.04	7.56	7.88	0	35.72	0	128.12	30.52	37.48	*4.80	0	20.12	*6.76	59.92	45.12	21.32	424.2	547.32	612.04	129.92	1.96	212.6	74.88	8427.16	71.92	14.2	2.0568	656.736
78	43	M	D	ⅢB	3.72285	1.96	505.52	40.76	0.88	0	62.16	0	*16.92	27.68	0	*3.88	0	61.4	*5.96	80.24	53.36	0	129.4	98.44	136.8	220.88	1.48	207.72	43.76	3408.48	41.2	18.44	0.6132	900.887
Healthy donors	AGE	SEX			mMDSC/PBMC(%)	IL-1b (39)	IL-1ra (25)	IL-2 (38)	IL-4 (52)	IL-5 (33)	IL-6 (19)	IL-7 (74)	IL-8 (54)	IL-9 (77)	IL-10 (56)	IL-12p70 (75)	IL-13 (51)	IL-15 (73)	IL-17 (76)	Eotaxin (43)	FGF basic (44)	G-CSF (57)	GM-CSF (34)	IFN-g (21)	IP-10 (48)	MCP-1(MCAF) (53)	MIP-1a (55)	PDGF-BB (47)	MIP-1b (18)	RANTES (37)	TNF-a (36)	VEGF (45)	Arginase	iNOS
1	41	M			5.86328	*0.36	42.32	5.36	0	0	0	0	*45.82	17.04	*3.00	0	0	30.24	*5.96	23.6	22.28	0	76.08	0	257.96	123.84	0.72	65.36	52.12	1801.12	*4.48	*4.68	13.7819	49.8343
2	47	M			9.34723	0	29.12	4.68	0	0	0	6.28	*1.08	17.96	*3.96	*1.00	*0.44	24.44	*3.52	16.68	25.32	0	201.32	0	295.6	96.6	1.6	22.72	33.16	524.36	*4.48	11.8	11.6004	85.2948
3	54	F			1.64295	0	99.4	0	0	0	0	2.4	*6.12	22.6	*2.20	0	0	0	0	27.32	26.8	0	11.36	0	100.28	31.68	1.2	99.84	56.28	1536.56	*5.96	*6.24	14.3932	0
4	47	M			4.32981	0	17.36	*2.36	0	6.64	*0.52	2.4	*6.12	44.24	53.96	21.96	4.32	0	0	31.88	16.28	0	93	0	436.4	77.68	0.52	31.92	33.48	620.64	*5.96	*0.80	7.05914	0
5	40	M			2.88886	0	35.84	33.12	0	0	0	*0.76	*3.72	20.2	29.24	32.68	0	*0.196	0	43.52	15.32	0	163.72	0	131.6	11.88	0.88	40.64	49.08	1659.2	*8.16	*0.96	14.2076	112.277
6	48	M			1.4864	*0.48	31.4	4.92	0.28	0	*2.00	0	62.16	26.32	*4.76	*1.72	5.44	11.16	*1.00	17.44	41.84	0	128.72	18.2	121.16	119.68	1.68	29.52	56.28	904.68	*5.96	10.92	8.08085	0
7	50	F			2.75948	*0.48	48.64	*2.36	0	0	0	6.28	*14.92	33.8	*3.16	*6.16	1.28	17.2	*4.36	13.76	45.68	0	166.4	0	127.28	92.76	1.8	77.52	54.64	1975.52	*9.64	*5.92	7.05914	130.419
8	45	F			1.02294	0	26.84	*1.20	0	0	0	0	0	25.16	0	*0.76	0	0	*5.56	35.68	63.72	0	347.16	0	119.6	124.52	1.84	48.88	35.8	879.92	*1.52	*6.24	3.80505	0
9	47	F			1.5552	1.68	92.88	20.96	0	0	14.24	3.76	131.36	26.8	*2.84	17.04	4.32	29.88	53.92	25.32	56.28	0	38.76	25.24	177.24	74.36	3.76	165.64	35.04	3307.56	16.24	35.68	0.3313	451.468
10	42	M			2.38409	0	35.84	4.24	0	0	0	0	*1.08	26.32	*0.72	8	0	19.72	*13.76	33.8	69	0	349.8	0	171.52	190.24	3.8	77.52	44.8	678.28	*8.88	24.6	11.2623	496.769
11	52	M			3.37085	0	38	*3.76	0	90.36	*0.08	757.56	*14.92	14.96	1909.36	1811.96	264.56	15.44	*3.52	43.36	42.96	0	183.2	0	233.64	62.2	0.88	32.44	41.12	1111.16	*5.96	78.96	16.2785	862.407
12	45	M			3.97332	*0.16	23.36	*3.88	0	0	0	0	65.68	9.8	*3.48	0	0	16.08	*0.08	34.72	46.2	0	175.12	27.44	129.04	74.36	1.2	28.08	25.12	721.04	*8.16	10.92	21.7396	1002.1
13	55	F			1.02226	0	57.88	0	0	0	0	0	0	16.84	*0.20	0	0	0	0	31.88	20.68	0	46.24	0	87.92	0	0.88	37.76	45.16	840.4	3	9.08	16.5328	568.889
14	43	M			17.9519	1.04	111.88	*4.88	3.2	28.92	4.44	*5.00	6.76	15.12	*4.56	*1.48	*0.72	218.6	22.48	154.76	33.24	45.28	7.2	24.72	272.52	430.56	0.96	162	22.2	1244.64	25.72	91.12	68.4089	1357.57
15	44	F			6.32273	*0.84	61.68	*1.32	1	*10.88	*2.08	*5.00	*3.52	13.84	*4.56	*1.48	*0.48	*20.72	10.56	51.24	*9.52	*17.76	2.12	4.4	120.72	66.6	0.68	179.88	19.36	1194.36	17.92	146.48	4.34177	1235.38
16	43	M			1.32243	*0.84	69.32	*3.08	1.88	24.84	3.76	*5.40	4.8	13	*5.60	*0.72	*0.72	199.4	10.56	111.16	20.48	57.32	5.56	10.96	130.6	151.04	0.48	56.04	20.24	698.68	*12.68	68.72	4.84782	1241.93
17	54	F			1.85601	0.96	150.72	*1.32	1.12	*13.72	*1.60	*4.08	4.8	10.88	*4.28	0	*0.48	*75.96	*7.48	69.04	*9.52	*13.04	3.36	8.96	287.04	126.2	0.96	44.32	16.4	500.8	*12.68	80.32	5.23365	1018.9
18	54	F			4.18668	*0.72	150.72	*1.92	1	17.24	*1.60	*5.40	6.12	20.2	*3.52	0	*0.48	*75.96	16.84	64.64	20.48	58.84	3.36	9.88	202.64	202.76	1.32	85	29.76	1779.56	*8.72	340.84	14.401	965.011
19	40	M			0.996536	*0.80	111.88	*2.52	1.28	*13.72	2.72	*5.00	*3.92	12.6	*4.56	0	*0.24	*121.88	*9.88	85.84	24.04	36.36	3.76	9.24	141.84	129.32	0.96	382.48	20.84	2077.68	19.24	52.64	22.0052	934.946
20	44	F			5.05263	1.16	98.24	*1.32	0.8	*15.12	*2.24	*5.84	5.24	14.28	*5.60	*3.68	2.36	0	*7.16	32.32	*6.40	*10.20	2.12	4.72	175.88	28.32	1.2	78	20.48	1313.28	20.52	330.96	7.85272	623.765
21	40	F			3.46566	*0.84	111.88	*1.92	1.88	16.52	*2.24	*5.84	*4.16	18.08	*5.08	*0.72	*0.72	*102.08	11.28	68.76	27.28	69.48	3.36	5.32	102.4	54.12	0.84	143.68	36.4	2148.64	*12.68	234.68	4.2253	817.214
22	50	F			3.40974	0.96	111.88	*2.52	1.68	10.88	*1.92	*5.00	*3.08	20.2	*4.04	0	*0.72	*20.72	*9.88	84.68	20.48	45.28	3.36	5.32	161.68	82.44	0.68	129.6	25.12	1718.92	16.6	68.72	6.31297	3944.74
23	55	M			7.3507	0.96	111.88	*1.92	2.68	17.92	*2.56	*4.08	*3.52	12.16	*4.04	0	*1.16	*75.96	15.44	116.84	16.6	*17.32	2.96	5.32	176.4	46.96	0.96	111.92	26.08	1043.8	*15.32	342.24	5.99496	642.015
24	54	M			2.19711	0.96	111.88	*3.08	2.36	28.92	5.12	10	6.12	30.36	*5.60	*3.68	*1.56	274.64	15.8	127.48	27.28	60.36	7.84	12.68	200.68	132.64	0.84	288.52	37.68	2056.76	32.2	196.6	7.13154	533.737
